# Supplementary material for: The Quinazoline Otaplimastat (SP-8203) Reduces the Hemorrhagic Transformation and Mortality Aggravated after Delayed rtPA-Induced Thrombolysis in Cerebral Ischemia
Source: Int J Mol Sci. 2022 Jan 26;23(3):1403. doi: 10.3390/ijms23031403 (PMC8835804; doi:10.3390/ijms23031403)
Supplement: Supplementary file 1 [file ijms-23-01403-s001.zip]

Archive with 1 entries (1 files):
- ijms-1452614-supplementary.pdf
